# Supplementary material for: A new pterosaur from the early stage of the Jehol biota in China, with a study on the relative thickness of bone walls
Source: Heliyon. 2023 Nov 17;9(12):e22370. doi: 10.1016/j.heliyon.2023.e22370 (PMC10709016; doi:10.1016/j.heliyon.2023.e22370)
Supplement: Multimedia component 1 [file mmc1.xlsx]

## Sheet: Table S1
Table S1. R/t ratios among pterosaurs. R, the radius of the shaft; t, bone wall thickness. The cited literature is listed in the maintext and Supplementary material.
No.	Taxon	Group	Method	Bone	Position	mean R/t	R/t range	Ontogenetic Stage	Note	Note
1	Dimorphodon macronyx NHMUK PV R41347	Dimorphodontidae	unknown	wing phalanx	diaphysis	4.1	-	unknown	Martin-Silverstone, 2017	[18]
2	Dorygnathus banthensis GPIT 8048	Rhamphorhynchidae	unknown	wing phalanx	diaphysis	3.3	-	unknown	Martin-Silverstone, 2017	[18]
3	Dorygnathus banthensis GPIT 1645/1	Rhamphorhynchidae	unknown	wing phalanx	diaphysis	2.2	-	subadult	Martin-Silverstone, 2017; Pandian, 2008	[18, 83]
4	Dorygnathus banthensis GPIT 1645/1	Rhamphorhynchidae	unknown	wing phalanx	diaphysis	3.2	-	subadult	Martin-Silverstone, 2017; Pandian, 2008	[18, 83]
5	Dorygnathus banthensis GPIT RE 192/1	Rhamphorhynchidae	unknown	wing phalanx	diaphysis	3.5	-	unknown	Martin-Silverstone, 2017	[18]
6	Rhamphorhynchus BSPG 1938.I.503/1	Rhamphorhynchidae	unknown	ulna	diaphysis	3.2	-	juvenile	Martin-Silverstone, 2017; Wellnhofer, 1975	[18, S1]
7	Rhamphorhynchus BSPG 1938.I.503/1	Rhamphorhynchidae	unknown	1st wing phalanx	diaphysis	2.3	-	juvenile	Martin-Silverstone, 2017; Wellnhofer, 1975	[18, S1]
8	Rhamphorhynchus RAM 14522	Rhamphorhynchidae	unknown	1st wing phalanx	diaphysis	2.8	-	unknown	Martin-Silverstone, 2017	[18]
9	Rhamphorhynchus RAM 14522	Rhamphorhynchidae	unknown	humerus	diaphysis	4.2	-	unknown	Martin-Silverstone, 2017	[18]
10	Rhamphorhynchus SMNS 56980	Rhamphorhynchidae	unknown	ulna	diaphysis	2.1	-	adult	Martin-Silverstone, 2017; Prondvai & Osi, 2011	[18, S2]
11	Rhamphorhynchus SMNS 56980	Rhamphorhynchidae	unknown	wing phalanx	diaphysis	4.7	-	adult	Martin-Silverstone, 2017; Prondvai & Osi, 2011	[18, S2]
12	Rhamphorhynchus SMNS 59421	Rhamphorhynchidae	unknown	wing phalanx-b	diaphysis	2.7	-	subadult	Martin-Silverstone, 2017	[18]
13	Rhamphorhynchus SMNS 59421	Rhamphorhynchidae	unknown	wing phalanx-a	diaphysis	3.3	-	subadult	Martin-Silverstone, 2017	[18]
14	Rhamphorhynchus SMNS 59421	Rhamphorhynchidae	unknown	ulna	diaphysis	10.4	-	subadult	Martin-Silverstone, 2017	[18]
15	Rhamphorhynchus SMNS 9620	Rhamphorhynchidae	unknown	wing phalanx	diaphysis	1.9	-	adult	Martin-Silverstone, 2017; O'Sullivan et al., 2013	[18, S3]
16	Rhamphorhynchus SMNS 9620	Rhamphorhynchidae	unknown	ulna	diaphysis	2.8	-	adult	Martin-Silverstone, 2017; O'Sullivan et al., 2013	[18, S3]
17	Rhamphorhynchus SMNS 9620	Rhamphorhynchidae	unknown	wing phalanx	diaphysis	2.1	-	adult	Martin-Silverstone, 2017; O'Sullivan et al., 2013	[18, S3]
18	Rhamphorhynchus SMNS 9620	Rhamphorhynchidae	unknown	humerus	diaphysis	3.5	-	adult	Martin-Silverstone, 2017; O'Sullivan et al., 2013	[18, S3]
19	Rhamphorhynchus IBP 179	Rhamphorhynchidae	HTS	femur	diaphysis	2.48	2.41-2.61	late juvenile or subadult	Prondvai et al., 2012, fig. 2	[S4], fig. 2
20	Sericipterus IVPP V 14725	Rhamphorhynchidae	CT	humerus	diaphysis	3.68	3.61-3.74	adult	Andres et al., 2010; this paper	[S5]; this paper
21	Dearc sgiathanach NMS G.2021.6	Rhamphorhynchidae	HST	2nd wing phalanx	diaphysis	2.12	1.90-2.34	subadult	Jagielska et al., 2022, fig. S3	[S6], fig.S3
22	Kryptodrakon IVPP V 18184	Pterodactyloidea	CT	metacarpal IV	diaphysis	2.43	2.00-2.82	subadult or adult	Andres et al., 2014; this paper	[22]; this paper
23	Pterodactylus antiquus SMNS 80101	Archaeopterodactyloidea	unknown	wing phalanx	diaphysis	1.6	-	unknown	Martin-Silverstone, 2017	[18]
24	Pterodactylus antiquus SMNS 80101	Archaeopterodactyloidea	unknown	wing phalanx	diaphysis	3.2	-	unknown	Martin-Silverstone, 2017	[18]
25	Pterodactylus antiquus BSPG 1968.I.95	Archaeopterodactyloidea	HTS	2nd wing phalanx	diaphysis	1.79	1.60-1.87	juvenile	Wellnhofer, 1970, pl. 5	[28]
26	Pterodactylus CM 11430	Archaeopterodactyloidea	HTS	2nd wing phalanx	diaphysis	2.11	1.76-2.27	juvenile	Padian et al., 2004, fig. 6E; Hone et al., 2013	[S7], fig. 6E; [S8]
27	Cycnorhamphus GPIT 38_1	Archaeopterodactyloidea	unknown	wing phalanx	diaphysis	3.5	-	unknown	Martin-Silverstone, 2017	[18]
28	Germanodactylus cristatus BSPG 1892.IV.1	Archaeopterodactyloidea	unknown	3rd wing phalanx	diaphysis	2	-	adult	Martin-Silverstone, 2017, Bennett, 2006	[18, S9]
29	Germanodactylus cristatus BSPG 1892.IV.1	Archaeopterodactyloidea	unknown	2nd wing phalanx	diaphysis	1.7	-	adult	Martin-Silverstone, 2017, Bennett, 2006	[18, S9]
30	Germanodactylus rhamphastinus BSPG 1977.XIX.1	Archaeopterodactyloidea	unknown	ulna	diaphysis	2.6	-	subadult	Martin-Silverstone, 2017; Rodrigues et al., 2010	[18, S10]
31	Germanodactylus rhamphastinus BSPG 1977.XIX.1	Archaeopterodactyloidea	unknown	1st wing phalanx	diaphysis	1.7	-	subadult	Martin-Silverstone, 2017; Rodrigues et al., 2010	[18, S10]
32	Germanodactylus rhamphastinus BSPG 1977.XIX.1	Archaeopterodactyloidea	unknown	humerus	diaphysis	2.9	-	subadult	Martin-Silverstone, 2017; Rodrigues et al., 2010	[18, S10]
33	Cratonopterus huabei gen. et sp. nov. IVPP V 14395	Archaeopterodactyloidea	HTS	2nd wing phalanx	diaphysis	1.73	1.60-1.90	subadult	This paper	This paper
34	Pterodaustro MHN-UNSL-GEO V 237	Archaeopterodactyloidea	HTS	humerus	diaphysis	1.6	1.48-1.83	juvenile	Chinsamy et al., 2009, fig. 4A	[46], fig. 4A
35	Ctenochasmatid IVPP V 12693	Archaeopterodactyloidea	HTS	tibia	diaphysis	1.94	1.85-2.02	late juvenile or subadult	This paper, Fig. S2A	This paper, Fig. S2A
36	Ctenochasmatid IVPP V 12693	Archaeopterodactyloidea	HTS	2nd wing phalanx	diaphysis	1.8	1.71-1.91	late juvenile or subadult	This paper, Fig. S2B, C	This paper, Fig. S2B, C
37	Gegepterus IVPP V 11981	Archaeopterodactyloidea	HTS	3rd wing phalanx	diaphysis	1.68	1.63-1.75	juvenile	Wang et al., 2007; this paper, Fig. S2D	[29]; this paper, Fig. S2D
38	Huanhepterus IVPP V 9070	Archaeopterodactyloidea	CAL	femur	diaphysis	2.57	-	subadult	Dong, 1982; this paper	[38]; this paper
39	Prejanopterus CPE/242-30	Archaeopterodactyloidea	HTS	femur	diaphysis	3.8	-	adult	Pereda-Suberbiola et al., 2012	[S11]
40	Dsungaripterus IVPP field No. 64040	Dsungaripteridae	CAL	femur	metaphysis or epiphysis (distal)	4.9	4.68-5.12	adult	Young, 1973; this paper	[34]; this paper
41	Dsungaripterus IVPP field No. 64041	Dsungaripteridae	CAL	ulna	diaphysis	2.38	2.00-2.79	adult	Young, 1973; this paper	[34]; this paper
42	Dsungaripterus IVPP field No. 64041	Dsungaripteridae	CAL	femur	metaphysis or epiphysis (distal)	3.2	2.98-3.41	adult	Young, 1973; this paper	[34]; this paper
43	Dsungaripterus IVPP field No. 64041	Dsungaripteridae	CAL	1st phalanx of digit III	diaphysis	2.26	1.92-2.60	adult	Young, 1973; this paper	[34]; this paper
44	Dsungaripterus IVPP field No. 64041	Dsungaripteridae	CAL	tibia	diaphysis	2.34	2.26-2.41	adult	Young, 1973; this paper	[34]; this paper
45	Dsungaripterus IVPP field No. 64041	Dsungaripteridae	CAL	tibia	metaphysis or epiphysis (proximal)	2.27	1.84-2.70	adult	Young, 1973; this paper	[34]; this paper
46	Dsungaripterus IVPP field No. 64041	Dsungaripteridae	CAL	metacarpal IV	diaphysis	2.85	2.83-2.87	adult	Young, 1973; this paper	[34]; this paper
47	Dsungaripterus IVPP field No. 64041	Dsungaripteridae	CAL	metacarpal IV	diaphysis	2.69	2.52-2.86	adult	Young, 1973; this paper	[34]; this paper
48	Dsungaripterus IVPP field No. 64041	Dsungaripteridae	CAL	1st wing phalanx	metaphysis or epiphysis (distal)	2.35	2.30-2.39	adult	Young, 1973; this paper	[34]; this paper
49	Dsungaripterus IVPP field No. 64043	Dsungaripteridae	CAL	ulna	metaphysis or epiphysis (proximal)	3.89	3.47-4.31	adult	Young, 1973; this paper	[34]; this paper
50	Dsungaripterus IVPP field No. 64043	Dsungaripteridae	CAL	radius	metaphysis or epiphysis (proximal)	5.67	5.55-5.78	adult	Young, 1973; this paper	[34]; this paper
51	Dsungaripterus IVPP field No. 64043	Dsungaripteridae	CAL	radius	metaphysis or epiphysis (proximal)	4.26	4.25-4.26	adult	Young, 1973; this paper	[34]; this paper
52	Dsungaripterus IVPP field No. 64043	Dsungaripteridae	CAL	metacarpal IV	metaphysis or epiphysis (distal)	2.1	2.04-2.15	adult	Young, 1973; this paper	[34]; this paper
53	Dsungaripterus IVPP field No. 64043	Dsungaripteridae	CAL	metacarpal IV	diaphysis	2.15	2.02-2.27	adult	Young, 1973; this paper	[34]; this paper
54	Dsungaripterus IVPP field No. 64043	Dsungaripteridae	CAL	metacarpal IV	metaphysis or epiphysis (proximal)	3.84	2.26-5.48	adult	Young, 1973; this paper	[34]; this paper
55	Dsungaripterus IVPP field No. 64043	Dsungaripteridae	CAL	wing phalanx	metaphysis or epiphysis (distal)	2.59	2.30-3.09	adult	Young, 1973; this paper	[34]; this paper
56	Dsungaripterus IVPP field No. 64043	Dsungaripteridae	CAL	wing phalanx	metaphysis or epiphysis (distal)	2.89	2.28-3.63	adult	Young, 1973; this paper	[34]; this paper
57	Dsungaripterus IVPP field No. 64043	Dsungaripteridae	CAL	tibia	metaphysis or epiphysis (proximal)	4.59	3.49-6.23	adult	Young, 1973; this paper	[34]; this paper
58	Dsungaripterus IVPP field No. 64043	Dsungaripteridae	CAL	1st wing phalanx	metaphysis or epiphysis (proximal)	2.74	-	adult	Young, 1973; this paper	[34]; this paper
59	Dsungaripterus IVPP field No. 64045	Dsungaripteridae	CAL	humerus	metaphysis or epiphysis (proximal)	4.56	4.18-4.93	adult	Young, 1973; this paper	[34]; this paper
60	Dsungaripterus IVPP field No. 64045	Dsungaripteridae	CAL	ulna	diaphysis	2.18	2.00-2.79	adult	Young, 1973; this paper	[34]; this paper
61	Dsungaripterus IVPP unnumbered	Dsungaripteridae	CAL	ulna	metaphysis or epiphysis (distal)	3.66	-	adult	Young, 1973; this paper	[34]; this paper
62	Dsungaripterus IVPP unnumbered	Dsungaripteridae	CAL	wing phalanx	metaphysis or epiphysis (proximal)	2.57	2.10-3.29	adult	Young, 1973; this paper	[34]; this paper
63	Dsungaripterus IVPP unnumbered	Dsungaripteridae	CAL	metacarpal IV	metaphysis or epiphysis (proximal)	3.37	-	adult	Young, 1973; this paper	[34]; this paper
64	Dsungaripterus IVPP unnumbered	Dsungaripteridae	CAL	coracoid	metaphysis or epiphysis (proximal)	7.32	-	adult	Young, 1973; this paper	[34]; this paper
65	Dsungaripterus IVPP unnumbered	Dsungaripteridae	HTS	wing phalanx	diaphysis	2.08	1.55-2.33	adult	Young, 1973; this paper	[34]; this paper
66	Dsungaripterus IVPP field No. W20220721-04	Dsungaripteridae	CAL	humerus	diaphysis	5.3	5.10-5.50	adult	This paper	This paper
67	Noripterus IVPP RV 73001	Dsungaripteridae	CAL	tibia	diaphysis	2.24	1.93-2.60	adult	Young, 1973; this paper	[34]; this paper
68	Noripterus IVPP RV 73001	Dsungaripteridae	CAL	metacarpal IV	metaphysis or epiphysis (distal)	3.85	2.91-5.63	adult	Young, 1973; this paper	[34]; this paper
69	Noripterus IVPP RV 73001	Dsungaripteridae	CAL	1st wing phalanx	metaphysis or epiphysis (proximal)	2.21	1.94-2.50	adult	Young, 1973; this paper	[34]; this paper
70	Noripterus IVPP RV 73001	Dsungaripteridae	CT	radius	diaphysis	4.74	3.41-5.60	adult	Young, 1973; this paper, Fig. S1D	[34]; this paper, Fig. S1D
71	Noripterus IVPP RV 73001	Dsungaripteridae	CT	ulna	diaphysis	3.14	2.67-3.63	adult	Young, 1973; this paper, Fig. S1D	[34]; this paper, Fig. S1D
72	Noripterus IVPP V 4059	Dsungaripteridae	CAL	femur	diaphysis	2.81	2.48-3.05	adult	Young, 1973; this paper	[34]; this paper
73	Noripterus IVPP V 4059	Dsungaripteridae	CAL	humerus	diaphysis	4.72	4.24-5.53	adult	Young, 1973; this paper	[34]; this paper
74	Noripterus IVPP V 4059	Dsungaripteridae	CAL	tibia	metaphysis or epiphysis (distal)	2.6	2.43-2.76	adult	Young, 1973; this paper	[34]; this paper
75	Noripterus IVPP V 4059	Dsungaripteridae	CT	ulna	metaphysis or epiphysis (proximal)	4.46	3.57-5.56	adult	Young, 1973; this paper	[34]; this paper
76	Noripterus IVPP V 4059	Dsungaripteridae	CT	radius	metaphysis or epiphysis (distal)	5.94	5.14-7.00	adult	Young, 1973; this paper	[34]; this paper
77	Noripterus IVPP V 4059	Dsungaripteridae	CT	metacarpal IV	metaphysis or epiphysis (distal)	2.49	2.00-3.00	adult	Young, 1973; this paper	[34]; this paper
78	Noripterus IVPP field No. W181023-16-06	Dsungaripteridae	CAL	humerus	diaphysis	6.14	-	adult	This paper	This paper
79	Lonchognathosaurus acutirostris SGP 2001/19/A	Dsungaripteridae	HTS	metacarpal IV	diaphysis	2.35	2.1-2.6	adult	Augustin et al., 2021	[55]
80	Lonchognathosaurus acutirostris SGP 2001/19/A	Dsungaripteridae	HTS	1st wing phalanx	diaphysis	2.15	1.8-2.5	adult	Augustin et al., 2021	[55]
81	Lonchognathosaurus acutirostris SGP 2001/19/A	Dsungaripteridae	HTS	2nd wing phalanx	diaphysis	1.9	1.7-2.1	adult	Augustin et al., 2021	[55]
82	Azhdarchidae RAM 18659	Azhdarchoidea	unknown	humerus	diaphysis	10.3	-	juvenile	Martin-Silverstone, 2017; Oei et al., 2018	[18, S12]
83	Azhdarchidae RBCM.EH.2009.019.0001	Azhdarchoidea	HST	humerus	diaphysis	3.5	-	late juvenile or subadult	Martin-Silverstone, 2017; Martin-Silverstone et al., 2016	[18, S13]
84	Cryodrakon boreas TMP 92.83.4	Azhdarchoidea	unknown	humerus	diaphysis	23.4	-	subadult	Martin-Silverstone, 2017; Hone et al., 2019	[18, S14]
85	Cryodrakon boreas TMP 65.14.39	Azhdarchoidea	unknown	ulna	diaphysis	7.5	-	unknown	Martin-Silverstone, 2017; Hone et al., 2019	[18, S14]
86	Cryodrakon boreas TMP 72.01.01	Azhdarchoidea	unknown	wing phalanx	diaphysis	2.7	-	unknown	Martin-Silverstone, 2017; Hone et al., 2019	[18, S14]
87	Cryodrakon boreas TMP 82.19.295	Azhdarchoidea	unknown	1st wing phalanx	diaphysis	5.8	-	unknown	Martin-Silverstone, 2017; Hone et al., 2019	[18, S14]
88	Cryodrakon boreas TMP 87.36.16	Azhdarchoidea	unknown	metacarpal IV	diaphysis	7.1	-	unknown	Martin-Silverstone, 2017; Hone et al., 2019	[18, S14]
89	Cryodrakon boreas TMP 92.36.936	Azhdarchoidea	unknown	wing phalanx	diaphysis	5.4	-	unknown	Martin-Silverstone, 2017; Hone et al., 2019	[18, S14]
90	Azhdarchoid Wessex Azhdarchoid	Azhdarchoidea	unknown	humerus	diaphysis	6.3	-	adult	Martin-Silverstone, 2017; Witton et al., 2009	[18, S15]
91	Hatzegopteryx FGGUB R1083	Azhdarchoidea	unknown	humerus	diaphysis	9.2	-	subadult or adult	Martin-Silverstone, 2017; Buffetaut et al., 2002	[18, S16]
92	Montanazhdarcho MOR 391	Azhdarchoidea	unknown	humerus	diaphysis	16.1	-	adult	Martin-Silverstone, 2017; Padian et al., 1995	[18, S17]
93	Tapejara wellnhoferi SMNK PAL 1137	Azhdarchoidea	unknown	wing phalanx	diaphysis	6.6	-	juvenile	Martin-Silverstone, 2017; Eck et al., 2011	[18, S18]
94	Sinopterus dongi IVPP V 14305	Azhdarchoidea	HTS	2nd wing phalanx	diaphysis	2.05	1.63-2.47	juvenile	Zhang, 2021; this paper, Fig. S2E	[66]; this paper, Fig. S2E
95	Sinopterus dongi IVPP V 13363	Azhdarchoidea	HTS	2nd wing phalanx	diaphysis	2.44	2.07-2.84	juvenile	Zhang, 2021; this paper, Fig. S2F, G	[66]; this paper, Fig. S2F, G
96	Lonchodectidae NHMUK 2353	Pteranodontoidea	unknown	humerus	diaphysis	5.8	-	adult	Martin-Silverstone, 2017; Witton et al., 2009	[18, S15]
97	Pteranodon LACM 50927	Pteranodontoidea	unknown	wing phalanx	diaphysis	4.2	-	unknown	Martin-Silverstone, 2017	[18]
98	Pteranodon longiceps AMNH FARB 4906	Pteranodontoidea	unknown	wing phalanx	diaphysis	12.5	-	unknown	Martin-Silverstone, 2017	[18]
99	Dawndraco kanzai UALVP 24238	Pteranodontoidea	unknown	1st wing phalanx	diaphysis	9.1	-	subadult or adult	Martin-Silverstone, 2017; Kellner, 2010	[18, S19]
100	Istiodactylus latidens NHMUK PV R176	Pteranodontoidea	unknown	1st wing phalanx	diaphysis	10.3	-	subadult or adult	Martin-Silverstone, 2017; Hooley, 1913	[18, S20]
101	Istiodactylus latidens NHMUK PV R176	Pteranodontoidea	unknown	1st wing phalanx	diaphysis	11.5	-	subadult or adult	Martin-Silverstone, 2017; Hooley, 1913	[18, S20]
102	Istiodactylus latidens NHMUK PV R3877	Pteranodontoidea	unknown	wing phalanx	diaphysis	9.9	-	adult	Martin-Silverstone, 2017; Witton, 2012	[18, S21]
103	Istiodactylus latidens NHMUK PV R3877	Pteranodontoidea	unknown	radius	diaphysis	6.8	-	adult	Martin-Silverstone, 2017; Witton, 2012	[18, S21]
104	Istiodactylus latidens NHMUK PV R3877	Pteranodontoidea	unknown	ulna	diaphysis	14.8	-	adult	Martin-Silverstone, 2017; Witton, 2012	[18, S21]
105	Ornithocheiridae NHMUK OR 41637	Pteranodontoidea	unknown	1st wing phalanx	diaphysis	13.3	-	unknown	Martin-Silverstone, 2017	[18]
106	Ornithocheiridae NHMUK PV R39117	Pteranodontoidea	unknown	2nd wing phalanx	diaphysis	8.3	-	unknown	Martin-Silverstone, 2017	[18]
107	Ornithocheiridae NHMUK PV R49004	Pteranodontoidea	unknown	wing phalanx	diaphysis	6.5	-	unknown	Martin-Silverstone, 2017	[18]
108	Ornithocheiridae UP ph1d4	Pteranodontoidea	unknown	1st wing phalanx	diaphysis	11.4	-	unknown	Martin-Silverstone, 2017	[18]
109	Ornithocheiridae UP ph2d4	Pteranodontoidea	unknown	2nd wing phalanx	diaphysis	9	-	unknown	Martin-Silverstone, 2017	[18]
110	Ornithocheiridae UP ph3d4	Pteranodontoidea	unknown	3rd wing phalanx	diaphysis	6	-	unknown	Martin-Silverstone, 2017	[18]
111	Hamipterus IVPP V 18947.7	Pteranodontoidea	HTS	ulna	diaphysis	6.28	5.72-6.88	subadult	Wang et al., 2017	[68]
112	Hamipterus IVPP V 18947.13	Pteranodontoidea	HTS	ulna	diaphysis	5.22	-	juvenile	Wang et al., 2017	[68]
113	Brasileodactylus sp. AMNH FARB 24444	Pteranodontoidea	unknown	1st wing phalanx	diaphysis	15.3	-	late juvenile or subadult	Martin-Silverstone, 2017; Veldmeijer, 2003	[18, S22]
114	Brasileodactylus sp. AMNH FARB 24444	Pteranodontoidea	unknown	metacarpal IV	diaphysis	13.9	-	late juvenile or subadult	Martin-Silverstone, 2017; Veldmeijer, 2003	[18, S22]
115	Brasileodactylus sp. AMNH FARB 24444	Pteranodontoidea	unknown	humerus	diaphysis	15.8	-	late juvenile or subadult	Martin-Silverstone, 2017; Veldmeijer, 2003	[18, S22]
116	Coloborhynchus robustus SMNK PAL 1133	Pteranodontoidea	unknown	2nd wing phalanx	diaphysis	4.2	-	adult	Martin-Silverstone, 2017; Elgin, 2014	[18, S23]
117	Coloborhynchus robustus SMNK PAL 1133	Pteranodontoidea	unknown	ulna	diaphysis	14.4	-	adult	Martin-Silverstone, 2017; Elgin, 2014	[18, S23]
118	Coloborhynchus robustus SMNK PAL 1133	Pteranodontoidea	unknown	humerus	diaphysis	30.7	-	adult	Martin-Silverstone, 2017; Elgin, 2014	[18, S23]
119	Anhanguera santanae BSPG 1982.I.90/4	Pteranodontoidea	unknown	ulna	diaphysis	12.6	-	juvenile	Martin-Silverstone, 2017; Wellnhofer, 1985	[18, S24]
120	Anhanguera piscator NSM-PV 19892	Pteranodontoidea	unknown	humerus	diaphysis	14.5	-	juvenile	Martin-Silverstone, 2017; Kellner & Tomida, 2000	[18, 33]
121	Anhanguera BSPG 1976.I.117	Pteranodontoidea	unknown	wing phalanx	diaphysis	6.5	-	unknown	Martin-Silverstone, 2017	[18]
122	Anhanguera SMNS 80437	Pteranodontoidea	unknown	wing phalanx	diaphysis	1.8	-	unknown	Martin-Silverstone, 2017; Veldmeijer, 2002	[18, S25]
123	Anhanguera SMNS 80437	Pteranodontoidea	unknown	3rd wing phalanx?-?b	diaphysis	5.1	-	unknown	Martin-Silverstone, 2017; Veldmeijer, 2002	[18, S25]
124	Anhanguera SMNS 80437	Pteranodontoidea	unknown	wing phalanx	diaphysis	5.8	-	unknown	Martin-Silverstone, 2017; Veldmeijer, 2002	[18, S25]
125	Anhanguera SMNS 80437	Pteranodontoidea	unknown	2nd wing phalanx?-?a	diaphysis	5.8	-	unknown	Martin-Silverstone, 2017; Veldmeijer, 2002	[18, S25]
126	Anhanguera AMNH FARB 22552	Pteranodontoidea	unknown	wing phalanx	diaphysis	4.1	-	adult	Martin-Silverstone, 2017; Wellnhofer, 1991	[18, 97]
127	Anhanguera AMNH FARB 22552	Pteranodontoidea	unknown	radius	diaphysis	9	-	adult	Martin-Silverstone, 2017; Wellnhofer, 1991	[18, 97]
128	Anhanguera AMNH FARB 22552	Pteranodontoidea	unknown	wing phalanx	diaphysis	7.3	-	adult	Martin-Silverstone, 2017; Wellnhofer, 1991	[18, 97]
129	Anhanguera AMNH FARB 22552	Pteranodontoidea	unknown	1st wing phalanx	diaphysis	10	-	adult	Martin-Silverstone, 2017; Wellnhofer, 1991	[18, 97]
130	Anhanguera AMNH FARB 22555	Pteranodontoidea	unknown	ulna	diaphysis	17.1	-	juvenile	Martin-Silverstone, 2017; Wellnhofer, 1991	[18, 97]
131	Anhanguera BSPG 1982.I.89	Pteranodontoidea	unknown	radius	diaphysis	20.4	-	subadult or adult	Martin-Silverstone, 2017; Wellnhofer, 1985	[18, S24]
132	Anhanguera BSPG 1982.I.89	Pteranodontoidea	unknown	ulna	diaphysis	20.6	-	subadult or adult	Martin-Silverstone, 2017; Wellnhofer, 1985	[18, S24]
133	Anhanguerian MN 7060-V	Pteranodontoidea	HTS	metacarpal IV	diaphysis	14.11	-	subadult	Eleutério et al., 2015; Vila Nova et al., 2011	[S26, S27]
134	Anhanguerian MN 7060-V	Pteranodontoidea	HTS	1st wing phalanx	diaphysis	9.54	-	subadult	Eleutério et al., 2015; Vila Nova et al., 2011	[S26, S27]
135	Anhanguerian MPSC R2090	Pteranodontoidea	HTS	ulna	diaphysis	18.29	-	subadult or younger	Eleutério et al., 2015	[S26]
136	Anhanguerian MPSC R2090	Pteranodontoidea	HTS	radius	diaphysis	32.05	-	subadult or younger	Eleutério et al., 2015	[S26]
137	Anhanguerian MPSC R2090	Pteranodontoidea	HTS	1st wing phalanx	diaphysis	11.25	-	subadult or younger	Eleutério et al., 2015	[S26]
138	Anhanguerid MN 4809-V	Pteranodontoidea	HTS	ulna	diaphysis	10.67	-	adult	Sayão, 2003	[44]
139	Anhanguerid MN 4809-V	Pteranodontoidea	HTS	pteroid	diaphysis	6.82	-	adult	Sayão, 2003	[44]
140	Anhanguerid MN 4809-V	Pteranodontoidea	HTS	metacarpal IV	diaphysis	5.08	-	adult	Sayão, 2003	[44]
141	Anhanguerid MN 4809-V	Pteranodontoidea	HTS	1st wing phalanx	diaphysis	12.45	-	adult	Sayão, 2003	[44]
142	Anhanguerid MN 4809-V	Pteranodontoidea	HTS	2nd wing phalanx	diaphysis	11.81	-	adult	Sayão, 2003	[44]
143	Anhanguerid MN 4809-V	Pteranodontoidea	HTS	femur	diaphysis	5.41	-	adult	Sayão, 2003	[44]
